# Supplementary material for: The RNA-binding activity of the Drosophila Brat protein is necessary for viability and mRNA regulation
Source: RNA Biol. 2026 May 28;23(1):1–19. doi: 10.1080/15476286.2026.2682069 (PMC13245067; doi:10.1080/15476286.2026.2682069)
Supplement: Additional_File_1.xlsx [file KRNB_A_2682069_SM8432.xlsx]

## Sheet: README
sheet	contents
$oligonucleotides	sequences of oligonucleotides used in this study
$plasmids	sequences of plasmids used in this study
$DNA fragments	sequences DNA fragments used in this study
$RT-qPCR Cq	Cq values for RT-qPCR in this study; these tables were inputs for statistical analysis in R
$RT-qPCR RNA integrity	concentration, A260/280, A260/230, and genotype of larval RNA used in RT-qPCR
$RT-qPCR stats	statistical analysis of RT-qPCR data
$MIQE	completed MIQE checklist
$reagents	catalog numbers for reagents used in this study
$luciferase data	analyzed (log2 scale fold-change) values of luciferase assays, related to Figure 1F
$luciferase stats	statistical analysis of luciferase assays, related to Figure 1F
$fly assays _ data	counts (R inputs) for fly assays
$fly assays _ cuticle images	relating cuticle counts to individual images in FigShare
$fly assays _ stats
$complementation assays	counts and p-values for all complementation assays
$genotyping	All identified SNPs in CRISPR lines

## Sheet: complementation assays
Terminology
Cy_obs	number of Cy progeny observed
nCy_obs	number of non-Cy progeny observed
pCy_obs	proportion of Cy progeny (out of total) observed
pnCy_obs	proportion of non-Cy progeny (out of total) observed
Figure S2B
cluster	metagroup	subgroup	ID	code	rep	Cy_obs	nCy_obs	pCy_obs	pnCy_obs	n	pval	sig	adj_pval	sig
1	N933A	A	N933A (A2) x N933A (A2)	H*	3	543	0	1	0	543	5.34557e-61	***	3.15389e-59	***
2	N933A	B	N933A (A2) x Df	H*i	3	255	0	1	0	255	1.44401e-29	***	8.51965e-28	***
3	N933A	C	N933A (A1) x N933A (A2)	B*H*	3	601	0	1	0	601	2.56353e-67	***	1.51248e-65	***
Figure S2C
cluster	metagroup	subgroup	ID	code	rep	Cy_obs	nCy_obs	pCy_obs	pnCy_obs	n	pval	sig	adj_pval	sig
1	F916A	A	F916A (B1) x F916A (B1)	J*	3	518	0	1	0	518	2.83461e-58	***	1.67242e-56	***
2	F916A	B	F916A (B1) x Df	J*i	3	231	0	1	0	231	6.1159e-27	***	3.60838e-25	***
3	F916A	C	F916A (B2) x F916A (B2)	I*	3	439	0	1	0	439	1.16264e-49	***	6.8596e-48	***
4	F916A	D	F916A (B2) x Df	I*i	3	301	0	1	0	301	1.34795e-34	***	7.95289e-33	***
5	F916A	E	F916A (B1) x F916A (B2)	J*I*	3	344	0	1	0	344	2.70621e-39	***	1.59666e-37	***
6	F916A	F	F916A (B1) x F916A (B3)	K*J*	3	512	0	1	0	512	1.27775e-57	***	7.53873e-56	***
7	F916A	G	F916A (B2) x F916A (B3)	I*K*	3	378	0	1	0	378	5.25548e-43	***	3.10073e-41	***
Figure S2D
cluster	metagroup	subgroup	ID	code	rep	Cy_obs	nCy_obs	pCy_obs	pnCy_obs	n	pval	sig	adj_pval	sig
1	R875A	A	R875A (C1) x R875A (C1)	L*	5	671	0	1	0	671	6.0941e-75	***	3.59552e-73	***
2	R875A	B	R875A (C1) x Df	L*i	3	219	0	1	0	219	1.26105e-25	***	7.44017e-24	***
3	R875A	C	R875A (C3) x R875A (C3)	N*	3	557	0	1	0	557	1.59395e-62	***	9.40432e-61	***
4	R875A	D	R875A (C3) x Df	N*i	3	183	0	1	0	183	1.11592e-21	***	6.58394e-20	***
5	R875A	E	R875A (C1) x R875A (C2)	L*M*	3	399	0	1	0	399	2.685e-45	***	1.58415e-43	***
6	R875A	F	R875A (C1) x R875A (C3)	L*N*	3	375	0	1	0	375	1.11698e-42	***	6.59019e-41	***
7	R875A	G	R875A (C2) x R875A (C3)	M*N*	3	405	0	1	0	405	5.94692e-46	***	3.50869e-44	***
Figure 2B
cluster	metagroup	subgroup	ID	code	rep	Cy_obs	nCy_obs	pCy_obs	pnCy_obs	n	pval	sig	adj_pval	sig
1	N/A	A	lethal, recessive					1	0	#N/A
2	N/A	B	non-lethal, recessive					0.666667	0.333	#N/A
3	N/A	C	k06028 x k06028	A*	3	617	78	0.88777	0.11223	695	4.04297e-35	***	2.38535e-33	***
3	N/A	D	k06028 x Df	A*o	3	706	2	0.997175	0.00282486	708	1.1406e-77	***	6.72957e-76	***
3	N/A	E	k06028 x Df†	A*i	3	293	4	0.986532	0.013468	297	1.37287e-31	***	8.09991e-30	***
4	N/A	F	Q507* x Q507*	F*	3	174	0	1	0	174	1.08521e-20	***	6.40275e-19	***
4	N/A	G	Q507* x Df	F*o	3	136	0	1	0	136	1.63496e-16	***	9.64624e-15	***
4	N/A	H	Q507* x Df†	F*i	3	87	0	1	0	87	4.23959e-11	***	2.50136e-09	***
5	N/A	I	Q872* x Q872*	G*	3	365	0	1	0	365	1.37908e-41	***	8.13657e-40	***
5	N/A	J	Q872* x Df	G*o	2	110	0	1	0	110	1.2053e-13	***	7.11126e-12	***
5	N/A	K	Q872* x Df†	G*i	3	329	0	1	0	329	1.17635e-37	***	6.94044e-36	***
6	N/A	L	G860D x G860D	C*	3	789	0	1	0	789	8.67433e-88	***	5.11786e-86	***
6	N/A	M	G860D x Df	C*o	3	694	18	0.974719	0.0252809	712	4.32436e-68	***	2.55137e-66	***
6	N/A	N	G860D x Df†	C*i	3	403	21	0.950472	0.0495283	424	2.72e-35	***	1.6048e-33	***
7	N/A	O	k06028 x G860D	A*C*	3	590	206	0.741206	0.258794	796	8.15146e-06	***	0.000480936	***
7	N/A	P	k06028 x G860Da	C*A*	3	592	152	0.795699	0.204301	744	8.26366e-14	***	4.87556e-12	***
Figure 2C
cluster	metagroup	subgroup	ID	code	rep	Cy_obs	nCy_obs	pCy_obs	pnCy_obs	n	pval	sig	adj_pval	sig
1	N/A	A	N933A	B*	3	636	0	1	0	636	3.94956e-71	***	2.33024e-69	***
1	N/A	B	N933A x Df	B*o	3	689	0	1	0	689	6.68143e-77	***	3.94204e-75	***
1	N/A	C	N933A x Df†	B*i	4	347	0	1	0	347	1.27285e-39	***	7.50979e-38	***
2	N/A	D	F916A	K*	3	502	0	1	0	502	1.57193e-56	***	9.27437e-55	***
2	N/A	E	F916A x Df†	K*i	3	240	0	1	0	240	6.32607e-28	***	3.73238e-26	***
3	N/A	F	R875A	M*	3	431	0	1	0	431	8.66949e-49	***	5.115e-47	***
3	N/A	G	R875A x Df	M*o	3	302	0	1	0	302	1.04806e-34	***	6.18358e-33	***
3	N/A	H	R875A x Df†	M*i	3	159	0	1	0	159	4.82225e-19	***	2.84513e-17	***
4	N/A	I	N933A X F916A	B*K*	4	796	0	1	0	796	1.50076e-88	***	8.8545e-87	***
5	N/A	J	F916A x R875A	B*M*	3	843	0	1	0	843	1.15068e-93	***	6.78902e-92	***
6	N/A	K	N933A x R875A	K*M*	3	421	0	1	0	421	1.06851e-47	***	6.30424e-46	***
Figure 2D
cluster	metagroup	subgroup	ID	code	rep	Cy_obs	nCy_obs	pCy_obs	pnCy_obs	n	pval	sig	adj_pval	sig
1	N/A	A	N933A x k06028	B*A*	3	667	29	0.958333	0.0416667	696	6.78203e-60	***	4.00139e-58	***
1	N/A	B	N933A x k06028†	A*B*	3	668	16	0.976608	0.0233918	684	2.87117e-66	***	1.69399e-64	***
2	N/A	C	N933A x G860D	B*C*	4	902	96	0.903808	0.0961924	998	7.20135e-57	***	4.24879e-55	***
2	N/A	D	N933A x G860D†	C*B*	3	583	79	0.880665	0.119335	662	1.61189e-31	***	9.51013e-30	***
3	N/A	E	N933A x Q507*	B*F*	3	304	3	0.990228	0.00977199	307	2.58483e-33	***	1.52505e-31	***
3	N/A	F	N933A x Q507*†	F*B*	3	149	0	1	0	149	6.06383e-18	***	3.57766e-16	***
4	N/A	G	N933A x Q872*	B*G*	3	541	1	0.998155	0.00184502	542	3.08317e-60	***	1.81907e-58	***
4	N/A	H	N933A x Q872*†	G*B*	3	285	0	1	0	285	7.56057e-33	***	4.46074e-31	***
Figure 5A
cluster	metagroup	subgroup	ID	code	rep	Cy_obs	nCy_obs	pCy_obs	pnCy_obs	n	pval	sig	adj_pval	sig
1	N/A	A	fs1 x fs1	D*	5	877	0	1	0	877	2.29565e-97	***	1.35443e-95	***
2	N/A	B	fs1 x Df	D*o	4	631	113	0.848118	0.151882	744	8.71744e-26	***	5.14329e-24	***
2	N/A	C	fs1 x Df†	D*i	3	307	47	0.867232	0.132768	354	1.19437e-15	***	7.0468e-14	***
3	N/A	D	fs1 x k06028	D*A*	3	629	201	0.757831	0.242169	830	2.52561e-08	***	1.49011e-06	***
3	N/A	E	fs1 x k06028†	A*D*	3	419	183	0.696013	0.303987	602	0.126653	n.s.	1	n.s.
4	N/A	F	fs1 x ts1	D*C*	3	683	292	0.700513	0.299487	975	0.0249673	*	1	n.s.
4	N/A	G	fs1 x ts1†	C*D*	3	541	168	0.763047	0.236953	709	5.21059e-08	***	3.07425e-06	***
5	N/A	H	fs1 x N933A	B*D*	3	512	122	0.807571	0.192429	634	5.22424e-14	***	3.0823e-12	***
5	N/A	I	fs1 x N933A†	D*B*	3	623	137	0.819737	0.180263	760	3.50173e-19	***	2.06602e-17	***

## Sheet: RT-qPCR Cq
series	condition	sample	Cq_+RT_7SK	Cq_+RT_PPA	Cq_+RT_V100	Cq_noRT_7SK	Cq_noRT_PPA	Cq_noRT_V100	Ratio_7SK	Ratio_PPA	Ratio_V100
C	F916A/+	D1	15.3781	18.1453	17.8119	34.1522	37.1845	<40	1	0.146895	0.185078
C	F916A/+	D2	15.4852	17.904	17.6626	31.5333	33.2702	<40	1	0.187015	0.221073
C	F916A/+	D3	15.2225	17.97	17.6674	33.1649	33.6046	37.0636	1	0.148909	0.183654
C	F916A/+	D4	15.3145	18.0396	17.796	32.6973	34.0754	<40	1	0.151241	0.179064
C	N933A/F916A	E1	16.1669	17.2631	17.1776	34.0601	<40	<40	1	0.467725	0.496281
C	N933A/F916A	E2	16.0911	17.3447	17.2793	34.7322	<40	<40	1	0.419394	0.438841
C	N933A/F916A	E3	16.3416	17.1212	17.0837	35.1808	<40	<40	1	0.58252	0.597883
C	N933A/F916A	E4	16.2548	17.1453	17.2005	35.3839	<40	<40*	1	0.539397	0.519147
C	N933A/+	F1	16.1515	17.7949	17.531	34.0662	<40	<40	1	0.320102	0.384357
C	N933A/+	F2	16.1188	17.5848	17.3857	34.4353	35.4233	38.5233	1	0.362006	0.415558
C	N933A/+	F3	16.071	17.7677	17.7957	35.3553	<40	<40	1	0.308496	0.302563
C	N933A/+	F4	16.0967	17.5648	17.5067	34.4773	<40	<40	1	0.361468	0.376302
C	+/+	W1	15.9942	17.6271	17.4748	33.3686	<40	<40	1	0.322433	0.358322
C	+/+	W2	15.378	18.2136	18.0615	32.1096	33.8563	<40	1	0.140085	0.155665
C	+/+	W3	16.0729	18.3022	18.1278	32.154	33.8391	<40	1	0.213272	0.240674
C	+/+	W4	16.6249	18.4984	18.2782	31.9328	34.1269	<40	1	0.272918	0.317928
series	condition	sample	Cq_+RT_7SK	Cq_+RT_PPA	Cq_+RT_V100	Cq_noRT_7SK	Cq_noRT_PPA	Cq_noRT_V100	Ratio_7SK	Ratio_PPA	Ratio_V100
D	+/+	W1	16.3114	18.2077	17.9904	33.8189	34.2932	39.3343	1	0.268633	0.312295
D	+/+	W2	15.7839	18.7066	18.4847	32.066	34.2014	<40	1	0.13188	0.153807
D	+/+	W3	16.3981	18.6193	18.4332	31.9457	34.5604	<40	1	0.214466	0.243982
D	+/+	W4	16.7459	18.8661	18.7585	32.4245	36.9195	<40	1	0.230015	0.24782
D	N933A/+	C1	16.8451	18.9104	18.8182	30.2414	34.3428	<40	1	0.238941	0.254713
D	N933A/+	C2	15.6851	18.6294	18.2393	31.2842	34.9852	<40	1	0.129916	0.170261
D	N933A/+	C3	15.8581	18.6177	18.5999	34.1408	35.3603	<40	1	0.14767	0.149503
D	N933A/+	C4	16.2322	18.4443	18.3716	33.521	36.2595	<40	1	0.215809	0.226962
D	Df/+	A1	16.0708	18.1195	17.9679	36.1984	33.889	<40	1	0.241701	0.268486
D	Df/+	A2	16.0138	17.8822	18.1873	35.118	37.626	<40	1	0.273879	0.221675
D	Df/+	A3	16.233	17.9682	18.1342	33.6721	<40	<40	1	0.300361	0.26771
D	Df/+	A4	16.441	18.5112	18.5722	33.3497	33.9753	<40	1	0.238128	0.228272
D	N933A/Df	B1	16.5014	17.8051	18.0182	33.5719	<40	<40	1	0.405072	0.349449
D	N933A/Df	B2	16.5646	17.7515	17.9544	33.8435	35.3915	<40	1	0.439248	0.381642
D	N933A/Df	B3	16.6615	17.5699	17.7408	33.6269	<40	<40	1	0.532768	0.473237
D	N933A/Df	B4	17.053	17.7594	18.0051	36.2391	36.5775	<40	1	0.612866	0.516895
series	condition	sample	Cq_+RT_7SK	Cq_+RT_VM8.9	Cq_+RT_Treh	Cq_noRT_7SK	Cq_noRT_VM8.9	Cq_noRT_Treh	Ratio_7SK	Ratio_M8.9	Ratio_Treh
E	+/+	W1	16.0399	17.1164	18.7719	33.4253	39.0484	35.0749	1	0.474162	0.150519
E	+/+	W2	15.5087	17.5167	18.9454	31.9573	<40	31.9291	1	0.248622	0.0923549
E	+/+	W3	16.1356	17.6663	19.2434	31.8342	<40	32.3892	1	0.346112	0.116004
E	+/+	W4	16.3919	17.7076	19.2609	32.4251426182431*	<40*	35.2393624068491*	1	0.401731	0.136886
E	F916A/+	D1	15.6138	17.5111	18.67	33.1816	36.0103	<40	1	0.268439	0.120219
E	F916A/+	D2	15.5824	17.1033	18.1446	32.0552	36.7339	31.8461	1	0.348479	0.169322
E	F916A/+	D3	15.3658	17.1871	18.1916	33.4367	<40	<40	1	0.282957	0.141042
E	F916A/+	D4	15.4787	17.1881	18.2874	32.6394	<40	32.0889	1	0.305779	0.142721
E	N933A/+	F1	16.2386	17.1044	18.9903	34.0399	<40	35.1771	1	0.548771	0.148482
E	N933A/+	F2	16.1678	16.9129	18.6752	39.7155	<40	35.3588	1	0.596613	0.175861
E	N933A/+	F3	16.1084	17.1419	18.7022	34.8433	<40	33.8938	1	0.488522	0.165652
E	N933A/+	F4	16.1491	17.0198	18.9829	34.9302	38.843	<40	1	0.546902	0.140267
E	N933A/F916A	E1	16.327	16.6054	18.4782	34.0967	<40	35.8743	1	0.824538	0.225126
E	N933A/F916A	E2	16.1792	16.805	18.3132	34.5887	<40	35.0631	1	0.648036	0.227822
E	N933A/F916A	E3	16.4844	16.5843	18.444	35.1308	<40	34.0905	1	0.933157	0.257102
E	N933A/F916A	E4	16.2998	16.5634	18.973	34.7753	<40	35.7418	1	0.833043	0.156781
series	condition	sample	Cq_+RT_7SK	Cq_+RT_VM8.9	Cq_+RT_Treh	Cq_noRT_7SK	Cq_noRT_VM8.9	Cq_noRT_Treh	Ratio_7SK	Ratio_VM8.9	Ratio_Treh
F	+/+	W1	16.1536	17.1101	18.9327	33.2176	39.1947	33.5973	1	0.515296	0.145682
F	+/+	W2	15.6252	17.5325	18.992	31.7248	>40	33.1648	1	0.266577	0.0969343
F	+/+	W3	16.313	17.6766	19.3313	32.1533	>40	33.0596	1	0.388612	0.123427
F	+/+	W4	16.6414	17.8323	19.2898	33.685	>40	33.885	1	0.438018	0.159498
F	N933A/+	C1	16.732	17.9641	19.6388	33.8764	>40	35.3605	1	0.42571	0.133346
F	N933A/+	C2	15.5114	17.3551	18.7912	34.5049	>40	33.9741	1	0.278616	0.102962
F	N933A/+	C3	15.6892	17.5823	18.938	34.4683	>40	39.2875	1	0.26923	0.105197
F	N933A/+	C4	16.0059	17.4702	18.9189	33.7133	>40	33.1284	1	0.362398	0.13277
F	Df/+	A1	15.9766	17.1335	19.0307	30.0506	>40	33.7921	1	0.44846	0.120394
F	Df/+	A2	15.8782	17.0152	18.7513	32.8159	>40	34.4955715732448*	1	0.454699	0.136492
F	Df/+	A3	16.1008	17.1141	18.959	34.4842	>40	36.0908	1	0.495404	0.137902
F	Df/+	A4	16.3593	17.5593	19.5748	34.1835	39.2518	36.0951	1	0.435271	0.107649
F	N933A/Df	B1	16.4507	17.1035	19.0667	33.1926	>40	33.5401	1	0.636044	0.163121
F	N933A/Df	B2	16.4373	16.9909	19.0191	33.749	>40	>40	1	0.681338	0.167031
F	N933A/Df	B3	16.6474	16.8938	18.949	33.4329	>40	36.1313	1	0.842963	0.202842
F	N933A/Df	B4	16.9435	17.0739	19.0861	35.0547	>40	36.4436	1	0.913557	0.226474
Cq values of no template (noT) controls
mRNA	condition	Cq
7SK	noT	<40
V100	noT	<40
VM8.9	noT	<40
PPA	noT	<40
Treh	noT	<40
*Denotes replacement at a later date

## Sheet: RT-qPCR RNA integrity
Sample	genotype (short)	genotype (full)	larvae identified by	concentration (ng/uL)	A260/280	A260/230
W1	WT	w[1118] ; + ; +	N/A	198.5	2.14	2.2
W2	WT	w[1118] ; + ; +	N/A	203.1	2.28	2.66
W3	WT	w[1118] ; + ; +	N/A	170.3	2.26	2.67
W4	WT	w[1118] ; + ; +	N/A	213.4	2.27	2.66
A1*	Df / +	w- / ? ; Df(2L)Sd57 / CyO,GFP ; +	non-Tb, non-RFP, GFP+	117.5	2.25	2.63
A2*	Df / +	w- / ? ; Df(2L)Sd57 / CyO,GFP ; +	non-Tb, non-RFP, GFP+	144.2	2.3	2.73
A3*	Df / +	w- / ? ; Df(2L)Sd57 / CyO,GFP ; +	non-Tb, non-RFP, GFP+	194.3	2.28	2.7
A4	Df / +	w- / ? ; Df(2L)Sd57 / CyO,GFP ; +	non-Tb, non-RFP, GFP+	237.8	2.29	2.7
B1	N933A / Df	w- / ? ; N933A / Df(2L)Sd57 ; +	non-Tb, non-RFP, non-GFP	208.9	2.28	2.71
B2	N933A / Df	w- / ? ; N933A / Df(2L)Sd57 ; +	non-Tb, non-RFP, non-GFP	216.9	2.28	2.71
B3	N933A / Df	w- / ? ; N933A / Df(2L)Sd57 ; +	non-Tb, non-RFP, non-GFP	191.7	2.3	2.74
B4	N933A / Df	w- / ? ; N933A / Df(2L)Sd57 ; +	non-Tb, non-RFP, non-GFP	144.7	2.28	2.66
C1	N93A / +	w- / ? ; N933A / CyO{Tb::RFP} ; +	Tb, RFP+, non-GFP	265.1	2.31	2.74
C2	N93A / +	w- / ? ; N933A / CyO{Tb::RFP} ; +	Tb, RFP+, non-GFP	281.7	2.3	2.76
C3	N93A / +	w- / ? ; N933A / CyO{Tb::RFP} ; +	Tb, RFP+, non-GFP	247.2	2.3	2.74
C4	N93A / +	w- / ? ; N933A / CyO{Tb::RFP} ; +	Tb, RFP+, non-GFP	198.5	2.29	2.75
D1	F916A / +	w- / ? ; F916A / CyO,GFP ; +	non-Tb, non-RFP, GFP+	238.2	2.3	2.73
D2	F916A / +	w- / ? ; F916A / CyO,GFP ; +	non-Tb, non-RFP, GFP+	264.9	2.3	2.71
D3	F916A / +	w- / ? ; F916A / CyO,GFP ; +	non-Tb, non-RFP, GFP+	245	2.29	2.72
D4	F916A / +	w- / ? ; F916A / CyO,GFP ; +	non-Tb, non-RFP, GFP+	193.7	2.29	2.7
E1	N933A / F916A	w- / ? ; N933A / F916A ; +	non-Tb, non-RFP, non-GFP	152.3	2.27	2.69
E2	N933A / F916A	w- / ? ; N933A / F916A ; +	non-Tb, non-RFP, non-GFP	229.3	2.28	2.66
E3	N933A / F916A	w- / ? ; N933A / F916A ; +	non-Tb, non-RFP, non-GFP	148.6	2.27	2.67
E4	N933A / F916A	w- / ? ; N933A / F916A ; +	non-Tb, non-RFP, non-GFP	189.3	2.27	2.68
F1	N933A / +	w- / ? ; N933A / CyO{Tb::RFP} ; +	Tb, RFP+, non-GFP	216.2	2.28	2.71
F2	N933A / +	w- / ? ; N933A / CyO{Tb::RFP} ; +	Tb, RFP+, non-GFP	188.6	2.29	2.701
F3	N933A / +	w- / ? ; N933A / CyO{Tb::RFP} ; +	Tb, RFP+, non-GFP	206.7	2.28	2.67
F4	N933A / +	w- / ? ; N933A / CyO{Tb::RFP} ; +	Tb, RFP+, non-GFP	241.8	2.29	2.71

## Sheet: MIQE
ITEM TO CHECK	IMPORTANCE	CHECKLIST	NOTES
EXPERIMENTAL DESIGN
Definition of experimental and control groups	E	X	Explained in Results
Number within each group	E	X	n=4, noted in Methods
Assay carried out by core lab or investigator's lab?	D	X	YES
Acknowledgement of authors' contributions	D	X	YES
SAMPLE
Description	E	X	See Methods
Volume/mass of sample processed	D	X	2 larvae per replicate, see Methods
Microdissection or macrodissection	E	X	larvae were bissected and inverted in cold 1xPBS
Processing procedure	E	X	See Methods; lysis buffer of samples A1-A3(*) diluted; did not impact yeild or RNA integrity
If frozen - how and how quickly?	E	X	Not frozen during processing
If fixed - with what, how quickly?	E	X	Not fixed
Sample storage conditions and duration (especially for FFPE samples)	E	X	RNA was extracted immediately
NUCLEIC ACID EXTRACTION
Procedure and/or instrumentation	E	X	See Methods
Name of kit and details of any modifications	E	X	Maxwell SimplyRNA Tissue Kit. 10uL DNAse I used rather than suggested 5uL
Source of additional reagents used	D	X	N/A
Details of DNase or RNAse treatment	E	X	DNAse I in Maxwell SimplyRNA Tissue Kit
Contamination assessment (DNA or RNA)	E	X	Cq values of no-RT samples substantially high or >40; listed in $RT-qPCR Cq in this document
Nucleic acid quantification	E	X	Nanodrop One
Instrument and method	E	X	Nanodrop One, absorbance at 260 & 280 nm; listed in $RT-qPCR RNA integrity in this document
Purity (A260/A280)	D	X	Nanodrop One, absorbance at 260 & 280 nm; listed in $RT-qPCR RNA integrity in this document
Yield	D
RNA integrity method/instrument	E	X	gel electrophoresis (not shown)
RIN/RQI or Cq of 3' and 5' transcripts	E
Electrophoresis traces	D
Inhibition testing (Cq dilutions, spike or other)	E	X	Amplification efficiencies (from Cq dilutions) previously optimized with this procedure, see Connacher et al. (2024)
REVERSE TRANSCRIPTION
Complete reaction conditions	E	X	Followed Connacher et al. (2024): followed suggested protocol of LunaScript (NEB)
Amount of RNA and reaction volume	E	X	1 ug RNA in 20 uL total volume
Priming oligonucleotide (if using GSP) and concentration	E	X	25 ng/uL random hexamers (IDT #51-01-18-27)
Reverse transcriptase and concentration	E	X	according to manufacturer's protocol
Temperature and time	E	X	according to manufacturer's protocol
Manufacturer of reagents and catalogue numbers	D	X	listed in $reagents in this document
Cqs with and without RT	D*	X	listed in $RT-qPCR Cq in this document
Storage conditions of cDNA	D	X	cDNA was stored at -80oC
qPCR TARGET INFORMATION
If multiplex, efficiency and LOD of each assay.	E		N/A
Sequence accession number	E	X	previously reported in Connacher et al (2024)
Location of amplicon	D
Amplicon length	E	X	previously reported in Connacher et al (2024)
In silico specificity screen (BLAST, etc)	E	X	previously reported in Connacher et al (2024)
Pseudogenes, retropseudogenes or other homologs?	D
Sequence alignment	D
Secondary structure analysis of amplicon	D
Location of each primer by exon or intron (if applicable)	E	X	previously reported in Connacher et al (2024)
What splice variants are targeted?	E	X	previously reported in Connacher et al (2024)
qPCR OLIGONUCLEOTIDES
Primer sequences	E	X	previoulsy reported in Connacher et al (2024), also in $oligonucleotides of this document
RTPrimerDB Identification Number	D
Probe sequences	D**
Location and identity of any modifications	E	X	none
Manufacturer of oligonucleotides	D	X	IDT; see $oligonucleotides of this document
Purification method	D
qPCR PROTOCOL
Complete reaction conditions	E	X	previously reported in Connacher et al (2024): 0.25 μM each oligonucleotide, 10 μL Luna qPCR MM, 5 μL cDNA, H2O to 20 μL
Reaction volume and amount of cDNA/DNA	E	X	20 uL, and (equivalent of) 50 ng cDNA
Primer, (probe), Mg++ and dNTP concentrations	E	X	~250 ng (0.25 μM) olignonucleotides, dNTP and Mg++ concentrations from Luna qPCR master mix
Polymerase identity and concentration	E	X	from Luna qPCR master mix
Buffer/kit identity and manufacturer	E	X	Luna qPCR master mix
Exact chemical constitution of the buffer	D		proprietary
Additives (SYBR Green I, DMSO, etc.)	E	X	SYBR Green, included in Luna qPCR master mix
Manufacturer of plates/tubes and catalog number	D	X	BIO-RAD #HSP9601 & BIO-RAD #MSB-1001
Complete thermocycling parameters	E	X	previously reported in Connacher et al (2024): 1:00 @ 95oC, 39x[0:15 @ 95oC, 1:00 at 60oC + plate read]
Reaction setup (manual/robotic)	D	X	manual
Manufacturer of qPCR instrument	E	X	previously reported in Connacher et al (2024): CFX96 Real-Time PCR System (BIO-RAD)
qPCR VALIDATION
Evidence of optimisation (from gradients)	D
Specificity (gel, sequence, melt, or digest)	E	X	gel electrophoresis (not shown)
For SYBR Green I, Cq of the NTC	E	X	in $RT-qPCR Cq of this document
Standard curves with slope and y-intercept	E	X	previously reported in Connacher et al (2024)
PCR efficiency calculated from slope	E	X	previously reported in Connacher et al (2024)
Confidence interval for PCR efficiency or standard error	D
r2 of standard curve	E	X	previously reported in Connacher et al (2024)
Linear dynamic range	E	X	previously reported in Connacher et al (2024)
Cq variation at lower limit	E
Confidence intervals throughout range	D
Evidence for limit of detection	E	X	previously reported in Connacher et al (2024)
If multiplex, efficiency and LOD of each assay.	E		N/A
DATA ANALYSIS
qPCR analysis program (source, version)	E	X	previously reported in Connacher et al (2024): BIO-RAD CFX Manager 3.1
Cq method determination	E	X	BIO-RAD CFX Manager 3.1 method 'single threshold'
Outlier identification and disposition	E	X	N/A
Results of NTCs	E	X	reported in $RT-qPCR Cq of this document
Justification of number and choice of reference genes	E	X	7SK is a highly abundant, nuclear, non-adenylated, RNA Pol III transcript that should not be directly affected by a cytoplasmic RNA-binding protein
Description of normalisation method	E	X	previously reported in Connacher et al (2024): normalized to the level of 7SK via the ΔCT method
Number and concordance of biological replicates	D
Number and stage (RT or qPCR) of technical replicates	E	X	Technical replicates were not utilized for qPCR
Repeatability (intra-assay variation)	E	X	All Cq values and calculated RNA levels in $RT-qPCR Cq of this document
Reproducibility (inter-assay variation, %CV)	D
Power analysis	D
Statistical methods for result significance	E	X	Analyzed by ANOVA with post-hoc Tukey-Kramer test for pairwise comparisons; noted in Figure legends and Methods
Software (source, version)	E	X	R, using anova() {stats} and glht() {multcomp}; described in Methods
Cq or raw data submission using RDML	D

## Sheet: reagents
Name	Manufacturer	Catalog #
Cell culture
Sf900III	Thermo Fisher Scientific (Gibco)	12658-019
penicillin & stremptomycin	Thermo Fisher Scientific	15140122
Nunclon Delta-Treated 96-well plates	Thermo Fisher Scientific	12-566-00
FuGene HD	Promega	E2312
Dual-Luciferase Reporter Assay System	Promega	E2940
Western Blotting
cOmplete™, Mini, EDTA-free Protease Inhibitor Cocktail	Sigma (Roche)	5892791001
Immobilon-P PVDF transfer membrane	Millipore	IPVH00010
Immobilon Western Chemiluminescent HRP Substrate	Millipore	WBKLS0500
4–20% Mini-PROTEAN® TGX™ Precast Protein Gel	BioRad	456-1094, 456-1096
PageRuler™ Plus Prestained Protein Ladder, 10 to 250 kDa	Thermo Fisher Scientific	P126619
RT-qPCR
Maxwell SimplyRNA Tissue Kit	Promega	AS1340
LunaScript RT	NEB	E3025L
random hexamer oligonucleotides	IDT	51-01-18-27
Luna qPCR Master Mix	NEB	M3003S
DNA isolation
Proteinase K	NEB	P8107S
Molecular Cloning
NEBuilder® HiFi DNA Assembly master mix	NEB	E2621S
Phusion DNA Polymerase	NEB	M0530L
PFU Ultra DNA Polymerase	Agilent	600380

## Sheet: luciferase data
Exp	Biol	Condition	log2FC
Rep 1	BRep 1	Brat	-1.1455
Rep 1	BRep 2	Brat	-1.17144
Rep 1	BRep 3	Brat	-1.18814
Rep 2	BRep 1	Brat	-1.48515
Rep 2	BRep 2	Brat	-1.49289
Rep 2	BRep 3	Brat	-1.59234
Rep 3	BRep 1	Brat	-0.946254
Rep 3	BRep 2	Brat	-1.13043
Rep 3	BRep 3	Brat	-0.989577
Rep 1	BRep 1	Brat[delNHL]	0.000817151
Rep 1	BRep 2	Brat[delNHL]	0.0415923
Rep 1	BRep 3	Brat[delNHL]	0.0430102
Rep 2	BRep 1	Brat[delNHL]	0.0174829
Rep 2	BRep 2	Brat[delNHL]	0.0376085
Rep 2	BRep 3	Brat[delNHL]	0.0126339
Rep 3	BRep 1	Brat[delNHL]	0.297323
Rep 3	BRep 2	Brat[delNHL]	0.278858
Rep 3	BRep 3	Brat[delNHL]	0.233116
Rep 1	BRep 1	Brat[F916A]	0.425128
Rep 1	BRep 2	Brat[F916A]	0.553581
Rep 1	BRep 3	Brat[F916A]	0.492569
Rep 2	BRep 1	Brat[F916A]	0.487855
Rep 2	BRep 2	Brat[F916A]	0.575658
Rep 2	BRep 3	Brat[F916A]	0.553719
Rep 3	BRep 1	Brat[F916A]	0.679366
Rep 3	BRep 2	Brat[F916A]	0.615025
Rep 3	BRep 3	Brat[F916A]	0.638368
Rep 1	BRep 1	Brat[N933A]	0.319696
Rep 1	BRep 2	Brat[N933A]	0.431132
Rep 1	BRep 3	Brat[N933A]	0.436328
Rep 2	BRep 1	Brat[N933A]	0.290821
Rep 2	BRep 2	Brat[N933A]	0.301548
Rep 2	BRep 3	Brat[N933A]	0.464853
Rep 3	BRep 1	Brat[N933A]	0.517146
Rep 3	BRep 2	Brat[N933A]	0.403041
Rep 3	BRep 3	Brat[N933A]	0.480357
Rep 1	BRep 1	Brat[R875A]	0.218933
Rep 1	BRep 2	Brat[R875A]	0.37948
Rep 1	BRep 3	Brat[R875A]	0.317426
Rep 2	BRep 1	Brat[R875A]	0.216896
Rep 2	BRep 2	Brat[R875A]	0.283447
Rep 2	BRep 3	Brat[R875A]	0.273483
Rep 3	BRep 1	Brat[R875A]	0.460692
Rep 3	BRep 2	Brat[R875A]	0.347595
Rep 3	BRep 3	Brat[R875A]	0.467892
Rep 1	BRep 1	EV	-0.019275
Rep 1	BRep 2	EV	-0.00211901
Rep 1	BRep 3	EV	0.0211091
Rep 2	BRep 1	EV	0.0154589
Rep 2	BRep 2	EV	0.0199839
Rep 2	BRep 3	EV	-0.0361132
Rep 3	BRep 1	EV	0.0518391
Rep 3	BRep 2	EV	-0.0573751
Rep 3	BRep 3	EV	0.00346326

## Sheet: fly assays _ data
Figure 6D													Figure 6E							Figure 3C												Figure S3B												Figure F5F
Geno_code	Cross	nCy_genotype	Cy_genotype	Code	BREP	TREP	total_F1	F1_Cy	Percent_Cy	F1_nCy	Percent_nCy		nSb_genotype	total	Sb	Sb_percent	nSb	nSb_percent		Cross	Genotype_full	Genotype_class	Genotype	Rep	Vial	L1	Pupae	Adults	pPupae	pAdults		Cross	Genotype_full	Genotype_class	Genotype	Rep	Vial	L1	Pupae	Adults	pPupae	pAdults		Cross	ID	pMUT	Total
A	"1/CyO* x +/+"	"1/+ (nCy)"	"+/+ (Cy)"	HpA	BREP_1	TREP_1	21	11	0.52381	10	0.47619		Da >	117	60	0.512821	57	0.487179		1 x 18	1/+, 18/+	het_siblings	118_hets	Rep_1	TRep_2	20	15	15	75	75		k06028 x k06028	k06028/+	het_siblings	k06028/+	Rep_1	TRep_1	20	17	17	85	85		"+/+"	yw_2024	0	10
A	"1/CyO* x +/+"	"1/+ (nCy)"	"+/+ (Cy)"	HpA	BREP_1	TREP_2	50	29	0.58	21	0.42		Da >	35	13	0.371429	22	0.628571		1 x 18	1/+, 18/+	het_siblings	118_hets	Rep_1	TRep_3	20	19	18	95	90		k06028 x k06028	k06028/+	het_siblings	k06028/+	Rep_1	TRep_2	20	18	17	90	85		"1/fs1"	FSB & 1-FS1	44	78
A	"1/CyO* x +/+"	"1/+ (nCy)"	"+/+ (Cy)"	HpA	BREP_1	TREP_3	35	17	0.485714	18	0.514286		Da >	49	23	0.469388	26	0.530612		1 x 18	1/+, 18/+	het_siblings	118_hets	Rep_1	TRep_1	20	13	13	65	65		k06028 x k06028	k06028/+	het_siblings	k06028/+	Rep_1	TRep_3	20	11	11	55	55		"N933A/fs1"	FSA	26	23
A	"1/CyO* x +/+"	"1/+ (nCy)"	"+/+ (Cy)"	HpH	BREP_2	TREP_1	131	55	0.419847	76	0.580153		Da > Brat	49	49	1	0	0		1 x 18	1/18	mutant	1/18	Rep_1	TRep_2	19	0	0	0	0		k06028 x k06028	k06028/+	het_siblings	k06028/+	Rep_2	TRep_1	20	9	9	45	45		"N933A/fs3"	"N933A-FS3"	38	13
A	"1/CyO* x +/+"	"1/+ (nCy)"	"+/+ (Cy)"	HpH	BREP_2	TREP_2	11	5	0.454545	6	0.545455		Da > Brat	59	59	1	0	0		1 x 18	1/18	mutant	1/18	Rep_1	TRep_3	20	0	0	0	0		k06028 x k06028	k06028/+	het_siblings	k06028/+	Rep_2	TRep_2	20	17	16	85	80
A	"1/CyO* x +/+"	"1/+ (nCy)"	"+/+ (Cy)"	HpH	BREP_2	TREP_3	13	6	0.461538	7	0.538462		Da > Brat	85	85	1	0	0		1 x 18	1/18	mutant	1/18	Rep_1	TRep_1	19	4	0	21.1	0		k06028 x k06028	k06028/+	het_siblings	k06028/+	Rep_2	TRep_3	20	12	12	60	60
A	"1/CyO* x +/+"	"1/+ (nCy)"	"+/+ (Cy)"	HpI	BREP_3	TREP_1	80	33	0.4125	47	0.5875		Da > N933A	73	32	0.438356	41	0.561644		F916A x 1	F916A/+, 1/+	het_siblings	F1_hets	Rep_1	TRep_1	20	11	11	55	55		k06028 x k06028	k06028/+	het_siblings	k06028/+	Rep_3	TRep_1	20	13	13	65	65
A	"1/CyO* x +/+"	"1/+ (nCy)"	"+/+ (Cy)"	HpI	BREP_3	TREP_2	21	6	0.285714	15	0.714286		Da > N933A	77	32	0.415584	45	0.584416		F916A x 1	F916A/+, 1/+	het_siblings	F1_hets	Rep_1	TRep_2	20	9	9	45	45		k06028 x k06028	k06028/+	het_siblings	k06028/+	Rep_3	TRep_2	20	11	11	55	55
A	"1/CyO* x +/+"	"1/+ (nCy)"	"+/+ (Cy)"	HpI	BREP_3	TREP_3	22	8	0.363636	14	0.636364		Da > N933A	24	11	0.458333	13	0.541667		F916A x 1	F916A/+, 1/+	het_siblings	F1_hets	Rep_1	TRep_3	20	15	15	75	75		k06028 x k06028	k06028/+	het_siblings	k06028/+	Rep_3	TRep_3	20	16	16	80	80
B	"N933A/CyO* x +/+"	"N933A/+ (nCy)"	"+/+ (Cy)"	HpB	BREP_1	TREP_1	46	21	0.456522	25	0.543478									F916A x 1	F916A/1	mutant	F916A/1	Rep_1	TRep_1	20	6	0	30	0		k06028 x k06028	k06028/k06028	mutant	k06028 / k06028	Rep_1	TRep_1	20	7	4	35	20
B	"N933A/CyO* x +/+"	"N933A/+ (nCy)"	"+/+ (Cy)"	HpB	BREP_1	TREP_2	36	21	0.583333	15	0.416667									F916A x 1	F916A/1	mutant	F916A/1	Rep_1	TRep_2	20	1	1	5	5		k06028 x k06028	k06028/k06028	mutant	k06028 / k06028	Rep_1	TRep_2	20	18	6	90	30
B	"N933A/CyO* x +/+"	"N933A/+ (nCy)"	"+/+ (Cy)"	HpB	BREP_1	TREP_3	57	23	0.403509	34	0.596491									F916A x 1	F916A/1	mutant	F916A/1	Rep_1	TRep_3	20	6	0	30	0		k06028 x k06028	k06028/k06028	mutant	k06028 / k06028	Rep_1	TRep_3	20	9	0	45	0
B	"N933A/CyO* x +/+"	"N933A/+ (nCy)"	"+/+ (Cy)"	HpF	BREP_2	TREP_1	13	8	0.615385	5	0.384615									F916A x F916A	F916A/+	het_siblings	F916A/+	Rep_1	TRep_1	20	15	15	75	75		k06028 x k06028	k06028/k06028	mutant	k06028 / k06028	Rep_2	TRep_1	19	16	3	84.2	15.8
B	"N933A/CyO* x +/+"	"N933A/+ (nCy)"	"+/+ (Cy)"	HpF	BREP_2	TREP_2	20	11	0.55	9	0.45									F916A x F916A	F916A/+	het_siblings	F916A/+	Rep_1	TRep_2	20	17	16	85	80		k06028 x k06028	k06028/k06028	mutant	k06028 / k06028	Rep_2	TRep_2	18	12	4	66.7	22.2
B	"N933A/CyO* x +/+"	"N933A/+ (nCy)"	"+/+ (Cy)"	HpF	BREP_2	TREP_3	27	12	0.444444	15	0.555556									F916A x F916A	F916A/+	het_siblings	F916A/+	Rep_1	TRep_3	20	16	16	80	80		k06028 x k06028	k06028/k06028	mutant	k06028 / k06028	Rep_2	TRep_3	18	11	1	61.1	5.6
B	"N933A/CyO* x +/+"	"N933A/+ (nCy)"	"+/+ (Cy)"	HpG	BREP_3	TREP_1	14	7	0.5	7	0.5									F916A x F916A	F916A/F916A	mutant	F916A/F916A	Rep_1	TRep_1	20	4	0	20	0		k06028 x k06028	k06028/k06028	mutant	k06028 / k06028	Rep_3	TRep_1	20	16	4	80	20
B	"N933A/CyO* x +/+"	"N933A/+ (nCy)"	"+/+ (Cy)"	HpG	BREP_3	TREP_2	45	20	0.444444	25	0.555556									F916A x F916A	F916A/F916A	mutant	F916A/F916A	Rep_1	TRep_2	19	1	0	5.3	0		k06028 x k06028	k06028/k06028	mutant	k06028 / k06028	Rep_3	TRep_2	20	13	6	65	30
B	"N933A/CyO* x +/+"	"N933A/+ (nCy)"	"+/+ (Cy)"	HpG	BREP_3	TREP_3	36	22	0.611111	14	0.388889									F916A x F916A	F916A/F916A	mutant	F916A/F916A	Rep_1	TRep_3	17	1	0	5.9	0		k06028 x k06028	k06028/k06028	mutant	k06028 / k06028	Rep_3	TRep_3	20	14	2	70	10
C	"F916A/CyO* x +/+"	"F916A/+ (nCy)"	"+/+ (Cy)"	HpC	BREP_1	TREP_1	31	17	0.548387	14	0.451613									k06028 x Df	k06028/+, Df/+	het_siblings	KD_hets	Rep_1	TRep_1	20	10	10	50	50
C	"F916A/CyO* x +/+"	"F916A/+ (nCy)"	"+/+ (Cy)"	HpC	BREP_1	TREP_2	47	20	0.425532	27	0.574468									k06028 x Df	k06028/+, Df/+	het_siblings	KD_hets	Rep_1	TRep_2	20	14	13	70	65
C	"F916A/CyO* x +/+"	"F916A/+ (nCy)"	"+/+ (Cy)"	HpC	BREP_1	TREP_3	36	22	0.611111	14	0.388889									k06028 x Df	k06028/+, Df/+	het_siblings	KD_hets	Rep_1	TRep_3	20	12	11	60	55
C	"F916A/CyO* x +/+"	"F916A/+ (nCy)"	"+/+ (Cy)"	HpJ	BREP_2	TREP_1	93	44	0.473118	49	0.526882									k06028 x Df	k06028/Df	mutant	k06028/Df	Rep_1	TRep_1	18	5	1	27.8	5.6
C	"F916A/CyO* x +/+"	"F916A/+ (nCy)"	"+/+ (Cy)"	HpJ	BREP_2	TREP_2	35	21	0.6	14	0.4									k06028 x Df	k06028/Df	mutant	k06028/Df	Rep_1	TRep_2	20	10	5	50	25
C	"F916A/CyO* x +/+"	"F916A/+ (nCy)"	"+/+ (Cy)"	HpJ	BREP_2	TREP_3	25	14	0.56	11	0.44									k06028 x Df	k06028/Df	mutant	k06028/Df	Rep_1	TRep_3	18	5	5	27.8	27.8
C	"F916A/CyO* x +/+"	"F916A/+ (nCy)"	"+/+ (Cy)"	HpK	BREP_3	TREP_1	117	57	0.487179	60	0.512821									k06028 x k06028	k06028/+	het_siblings	k06028/+	Rep_1	TRep_1	20	17	17	85	85
C	"F916A/CyO* x +/+"	"F916A/+ (nCy)"	"+/+ (Cy)"	HpK	BREP_3	TREP_2	32	18	0.5625	14	0.4375									k06028 x k06028	k06028/+	het_siblings	k06028/+	Rep_1	TRep_2	20	18	17	90	85
C	"F916A/CyO* x +/+"	"F916A/+ (nCy)"	"+/+ (Cy)"	HpK	BREP_3	TREP_3	37	20	0.540541	17	0.459459									k06028 x k06028	k06028/+	het_siblings	k06028/+	Rep_1	TRep_3	20	11	11	55	55
D	"fs1/CyO* x +/+"	"fs1/+ (nCy)"	"+/+ (Cy)"	HpD	BREP_1	TREP_1	31	19	0.612903	12	0.387097									k06028 x k06028	k06028/k06028	mutant	k06028 / k06028	Rep_1	TRep_1	20	7	4	35	20
D	"fs1/CyO* x +/+"	"fs1/+ (nCy)"	"+/+ (Cy)"	HpD	BREP_1	TREP_2	53	28	0.528302	25	0.471698									k06028 x k06028	k06028/k06028	mutant	k06028 / k06028	Rep_1	TRep_2	20	18	6	90	30
D	"fs1/CyO* x +/+"	"fs1/+ (nCy)"	"+/+ (Cy)"	HpD	BREP_1	TREP_3	49	24	0.489796	25	0.510204									k06028 x k06028	k06028/k06028	mutant	k06028 / k06028	Rep_1	TRep_3	20	9	0	45	0
D	"fs1/CyO* x +/+"	"fs1/+ (nCy)"	"+/+ (Cy)"	HpN	BREP_2	TREP_1	46	26	0.565217	20	0.434783									N933A x Df	N933A/+, Df/+	het_siblings	ND_hets	Rep_1	TRep_1	20	18	16	90	80
D	"fs1/CyO* x +/+"	"fs1/+ (nCy)"	"+/+ (Cy)"	HpN	BREP_2	TREP_2	6	2	0.333333	4	0.666667									N933A x Df	N933A/+, Df/+	het_siblings	ND_hets	Rep_1	TRep_2	20	11	10	55	50
D	"fs1/CyO* x +/+"	"fs1/+ (nCy)"	"+/+ (Cy)"	HpN	BREP_2	TREP_3	16	9	0.5625	7	0.4375									N933A x Df	N933A/+, Df/+	het_siblings	ND_hets	Rep_1	TRep_3	20	15	15	75	75
D	"fs1/CyO* x +/+"	"fs1/+ (nCy)"	"+/+ (Cy)"	HpO	BREP_3	TREP_1	87	39	0.448276	48	0.551724									N933A x Df	N933A/Df	mutant	N933A/Df	Rep_1	TRep_1	20	2	0	10	0
D	"fs1/CyO* x +/+"	"fs1/+ (nCy)"	"+/+ (Cy)"	HpO	BREP_3	TREP_2	17	5	0.294118	12	0.705882									N933A x Df	N933A/Df	mutant	N933A/Df	Rep_1	TRep_2	20	4	0	20	0
D	"fs1/CyO* x +/+"	"fs1/+ (nCy)"	"+/+ (Cy)"	HpO	BREP_3	TREP_3	24	11	0.458333	13	0.541667									N933A x Df	N933A/Df	mutant	N933A/Df	Rep_1	TRep_3	20	6	0	30	0
E	"fs3/CyO* x +/+"	"fs3/+ (nCy)"	"+/+ (Cy)"	HpE	BREP_1	TREP_1	57	24	0.421053	33	0.578947									N933A x N933A	N933A/+	het_siblings	N933A/+	Rep_1	TRep_1	20	16	15	80	75
E	"fs3/CyO* x +/+"	"fs3/+ (nCy)"	"+/+ (Cy)"	HpE	BREP_1	TREP_2	36	22	0.611111	14	0.388889									N933A x N933A	N933A/+	het_siblings	N933A/+	Rep_1	TRep_2	20	15	15	75	75
E	"fs3/CyO* x +/+"	"fs3/+ (nCy)"	"+/+ (Cy)"	HpE	BREP_1	TREP_3	13	7	0.538462	6	0.461538									N933A x N933A	N933A/+	het_siblings	N933A/+	Rep_1	TRep_3	20	18	17	90	85
E	"fs3/CyO* x +/+"	"fs3/+ (nCy)"	"+/+ (Cy)"	HpL	BREP_2	TREP_1	95	43	0.452632	52	0.547368									N933A x N933A	N933A/N933A	mutant	N933A/N933A	Rep_1	TRep_1	19	0	0	0	0
E	"fs3/CyO* x +/+"	"fs3/+ (nCy)"	"+/+ (Cy)"	HpL	BREP_2	TREP_2	2	1	0.5	1	0.5									N933A x N933A	N933A/N933A	mutant	N933A/N933A	Rep_1	TRep_2	20	0	0	0	0
E	"fs3/CyO* x +/+"	"fs3/+ (nCy)"	"+/+ (Cy)"	HpL	BREP_2	TREP_3	10	4	0.4	6	0.6									N933A x N933A	N933A/N933A	mutant	N933A/N933A	Rep_1	TRep_3	20	0	0	0	0
E	"fs3/CyO* x +/+"	"fs3/+ (nCy)"	"+/+ (Cy)"	HpM	BREP_3	TREP_1	95	48	0.505263	47	0.494737									R875A x R875A	R875A/+	het_siblings	R875A/+	Rep_1	TRep_1	20	16	14	80	70
E	"fs3/CyO* x +/+"	"fs3/+ (nCy)"	"+/+ (Cy)"	HpM	BREP_3	TREP_2	6	3	0.5	3	0.5									R875A x R875A	R875A/+	het_siblings	R875A/+	Rep_1	TRep_2	20	17	17	85	85
E	"fs3/CyO* x +/+"	"fs3/+ (nCy)"	"+/+ (Cy)"	HpM	BREP_3	TREP_3	14	5	0.357143	9	0.642857									R875A x R875A	R875A/+	het_siblings	R875A/+	Rep_1	TRep_3	20	15	15	75	75
																				R875A x R875A	R875A/R875A	mutant	R875A/R875A	Rep_1	TRep_1	19	7	0	36.8	0
																				R875A x R875A	R875A/R875A	mutant	R875A/R875A	Rep_1	TRep_2	20	6	0	30	0
																				R875A x R875A	R875A/R875A	mutant	R875A/R875A	Rep_1	TRep_3	20	6	0	30	0

## Sheet: fly assays _ cuticle images
Genotype	denticle bands	embryos	Image	Notes
WT	8_bands	1	2.15.24 yw 2
WT	8_bands	1	2.15.24 yw 4
WT	8_bands	1	2.15.24 yw 6
WT	8_bands	1	2.15.24 yw 9	includes (10)
WT	8_bands	1	2.15.24 yw 10	includes (9)
WT	8_bands	1	2.15.24 yw 11	(11), additional thoracic bands too ambiguous
WT	8_bands	1	2.16.24 yw 3
WT	8_bands	1	2.16.24 yw 4
WT	8_bands	1	2.16.24 yw 5
WT	8_bands	1	2.16.24 yw 6	hatching
1/fs1	<8_bands	1	Fsb 10.14-15.25 on00058, -59, -60
1/fs1	<8_bands	1	Fsb 10.14-15.25 on00063
1/fs1	<8_bands	1	Fsb 10.14-15.25 on00064
1/fs1	<8_bands	1	Fsb 10.14-15.25 on00070, -71
1/fs1	<8_bands	1	Fsb 10.14-15.25 on 00077, -78
1/fs1	<8_bands	1	Fsb 10.14-15.25 on 00081
1/fs1	<8_bands	1	Fsb 10.14-15.25 on 00082
1/fs1	<8_bands	1	Fsb 10.15.25 on 00088, -89, -90	includes 1x 8_bands
1/fs1	<8_bands	1	Fsb 10.15.25 on 00095
1/fs1	<8_bands	1	Fsb 10.15.25 on 00102
1/fs1	<8_bands	1	Fsb 10.15.25 on 00107
1/fs1	<8_bands	1	Fsb 10.15.25 on 00108
1/fs1	<8_bands	1	Fsb 10.14.25 REAL day00009
1/fs1	<8_bands	1	Fsb 10.14.25 REAL day00015
1/fs1	<8_bands	1	Fsb 10.14.25 REAL day00026
1/fs1	<8_bands	1	Fsb 10.14.25 REAL day00028
1/fs1	<8_bands	1	Fsb 10.14.25 REAL day00030, -31, -32, -33
1/fs1	<8_bands	1	Fsb 10.14.25 REAL day00034
1/fs1	<8_bands	1	2.19.24 1-FS1 2
1/fs1	<8_bands	1	2.19.24 1-FS1 3
1/fs1	<8_bands	1	2.19.24 1-FS1 5
1/fs1	<8_bands	1	2.19.24 1-FS1 9
1/fs1	<8_bands	1	2.23.24 1-FS1 (4)
1/fs1	<8_bands	1	2.23.24 1-FS1 (5)
1/fs1	<8_bands	1	2.23.24 1-FS1 (7)
1/fs1	<8_bands	1	2.23.24 1-FS1 (8)
1/fs1	<8_bands	1	2.23.24 1-FS1 (10)
1/fs1	<8_bands	1	2.23.24 1-FS1 (11)
1/fs1	<8_bands	1	2.23.24 1-FS1 (13)
1/fs1	<8_bands	1	2.23.24 1-FS1 (16)
1/fs1	<8_bands	1	2.23.24 1-FS1 (18)
1/fs1	<8_bands	1	2.23.24 1-FS1 (20)
1/fs1	<8_bands	1	2.23.24 1-FS1 (21)
1/fs1	<8_bands	1	2.23.24 1-FS1 (21)
1/fs1	8_bands	1	Fsb 10.14.25 REAL day00008
1/fs1	8_bands	1	Fsb 10.14.25 REAL day00011, -12
1/fs1	8_bands	1	Fsb 10.14.25 REAL day00013
1/fs1	8_bands	1	Fsb 10.14.25 REAL day00014
1/fs1	8_bands	1	Fsb 10.14.25 REAL day00019
1/fs1	8_bands	1	Fsb 10.14.25 REAL day00020
1/fs1	8_bands	1	Fsb 10.14.25 REAL day00021, -22
1/fs1	8_bands	1	Fsb 10.14.25 REAL day00023, -24
1/fs1	8_bands	1	Fsb 10.14.25 REAL day00025
1/fs1	8_bands	1	Fsb 10.14.25 REAL day00027
1/fs1	8_bands	1	Fsb 10.14.25 REAL day00029
1/fs1	8_bands	1	Fsb 10.14.25 REAL day00035
1/fs1	8_bands	1	Fsb 10.14.25 REAL day00036, -37
1/fs1	8_bands	1	Fsb 10.14.25 REAL day00038, -39, -40
1/fs1	8_bands	1	Fsb 10.14.25 REAL day00041, -42
1/fs1	8_bands	1	Fsb 10.14-15.25 on00061
1/fs1	8_bands	1	Fsb 10.14-15.25 on00065, -66
1/fs1	8_bands	1	Fsb 10.14-15.25 on00067
1/fs1	8_bands	1	Fsb 10.14-15.25 on00068, -69
1/fs1	8_bands	1	Fsb 10.15.25 day 00072
1/fs1	8_bands	1	Fsb 10.14-15.25 on 00080
1/fs1	8_bands	1	Fsb 10.14-15.25 on 00083
1/fs1	8_bands	1	Fsb 10.14-15.25 on 00084
1/fs1	8_bands	1	Fsb 10.15.25 on 00085, -86
1/fs1	8_bands	1	Fsb 10.15.25 on 00087
1/fs1	8_bands	1	Fsb 10.15.25 on 00088, -89, -90	includes <8_bands
1/fs1	8_bands	1	Fsb 10.15.25 on 00092
1/fs1	8_bands	1	Fsb 10.15.25 on 00093
1/fs1	8_bands	1	Fsb 10.15.25 on 00094
1/fs1	8_bands	1	Fsb 10.15.25 on 00096
1/fs1	8_bands	3	Fsb 10.15.25 on 00097, -98, -99	includes 3x 8_bands
1/fs1	8_bands	1	Fsb 10.15.25 on 00100
1/fs1	8_bands	1	Fsb 10.15.25 on 00101
1/fs1	8_bands	2	Fsb 10.15.25 on 00103	includes 2x 8_bands
1/fs1	8_bands	1	Fsb 10.15.25 on 00104, -105
1/fs1	8_bands	1	Fsb 10.15.25 on 00106
1/fs1	8_bands	1	Fsb 10.15.25 on 00109
1/fs1	8_bands	1	2.19.24 1-FS1 1
1/fs1	8_bands	1	2.19.24 1-FS1 6
1/fs1	8_bands	1	2.19.24 1-FS1 7
1/fs1	8_bands	1	2.19.24 1-FS1 8
1/fs1	8_bands	1	2.23.24 1-FS1 (9)
1/fs1	8_bands	1	2.23.24 1-FS1 (15)
1/fs1	8_bands	1	2.23.24 1-FS1 (19)
N993A/fs1	<8_bands	1	Fsa 10.14.25 day00048, -49
N993A/fs1	<8_bands	1	Fsa 10.14.25 day00050
N993A/fs1	<8_bands	1	Fsa 10.15.25 day00053
N993A/fs1	<8_bands	1	Fsa 10.15.25 day prev00056
N993A/fs1	<8_bands	1	Fsa 10.14-15.25 on00110, -111
N993A/fs1	<8_bands	1	Fsa 10.14-15.25 on00114
N993A/fs1	8_bands	1	Fsa 10.14.25 day00044, -45
N993A/fs1	8_bands	1	Fsa 10.14.25 day00046
N993A/fs1	8_bands	1	Fsa 10.14.25 day00047
N993A/fs1	8_bands	1	Fsa 10.15.25 day00051
N993A/fs1	8_bands	1	Fsa 10.15.25 day00052
N993A/fs1	8_bands	1	Fsa 10.15.25 day prev00057
N993A/fs1	8_bands	1	Fsa 10.14-15.25 on00112
N993A/fs1	8_bands	1	Fsa 10.14-15.25 on00113
N993A/fs1	8_bands	2	Fsa 10.14-15.25 on00115	image contains (2) 8_band embryos
N993A/fs1	8_bands	1	Fsa 10.14-15.25 on00116
N993A/fs1	8_bands	1	Fsa 10.14-15.25 on00117
N993A/fs1	8_bands	1	Fsa 10.14-15.25 on00118
N993A/fs1	8_bands	1	Fsa 10.14-15.25 on00119, -20
N993A/fs1	8_bands	1	Fsa 10.14-15.25 on00121
N993A/fs1	8_bands	1	Fsa 10.14-15.25 on00123
N993A/fs1	8_bands	1	Fsa 10.14-15.25 on00124
N993A/fs1	8_bands	1	Fsa 10.14-15.25 on00125
N933A/fs3	<8_bands	1	2.19.24 N933A-FS3(1) (1)
N933A/fs3	<8_bands	1	2.19.24 N933A-FS3 (3)
N933A/fs3	<8_bands	1	2.19.24 N933A-FS3 (4)
N933A/fs3	<8_bands	1	12.19.24 N933A-FS3 (5)
N933A/fs3	<8_bands	1	2.19.24 N933A-FS3 (7)
N933A/fs3	8_bands	1	2.19.24 N933A-FS3 (8)
N933A/fs3	8_bands	1	2.19.24 N933A-FS3 (9)
N933A/fs3	8_bands	1	2.19.24 N933A-FS3 (10)	alt focus of (9) for other embryos
N933A/fs3	8_bands	1	2.19.24 N933A-FS3 (11)
N933A/fs3	8_bands	1	2.19.24 N933A-FS3 (12)
N933A/fs3	8_bands	1	2.19.24 N933A-FS3 (12)
N933A/fs3	8_bands	1	2.19.24 N933A-FS3 (13)
N933A/fs3	8_bands	1	2.19.24 N933A-FS3 (14)	alt focus of (13) for other embryos

## Sheet: fly assays _ stats
Figure 3C												Pupae (Figure 2C)				Adults (Figure 2D)
Cross	Comparison (A vs B)	mean %Pupae (A)	SEM %Pupae (A)	mean %Adults (A)	SEM %Adults (A)	n (A)	mean %Pupae (B)	SEM %Pupae (B)	mean %Adults (B)	SEM %Adults (B)	n (B)	p value (Welch's t-test)	sig code	p value (t-test)	sig code	p value (Welch's t-test)	sig code	p value (t-test)	sig code
k06028 x k06028	k06028/k06028 x k06028/+	56.7	16.9	16.7	8.82	3	76.7	10.9	75	10	3	0.3856	n.s.	0.3769	n.s.	0.01234	*	0.01192	*
k06028 x Df	k06028/Df x mixed hets	35.2	7.4	19.5	6.98	3	60	5.77	56.7	4.41	3	0.06095	n.s.	0.05744	n.s.	0.01579	*	0.01078	*
N933A x N933A	N933A/N933A x N933A/+	0	0	0	0	3	81.7	4.41	78.3	3.33	3	0.002903	**	5.002e-05	***	0.001806	**	1.944e-05	***
N933A x Df	N933A/Df x mixed hets	20	5.77	0	0	3	73.3	10.1	68.3	9.28	3	0.01736	*	0.01025	*	0.01795	*	0.001812	**
F916A x F916A	F916A/F916A x F916A/+	10.4	4.8	0	0	3	80	2.89	78.3	1.67	3	0.0007208	***	0.0002416	***	0.0004524	***	1.226e-06	***
F916A x 1	F916A/F916A x mixed hets	21.7	8.33	1.67	1.67	3	58.3	8.82	58.3	8.82	3	0.03925	*	0.03909	*	0.02035	*	0.003219	**
R875A x R875A	R875A/R875A x R875A/+	32.3	2.27	0	0	3	80	2.89	76.7	4.41	3	0.0002788	***	0.0002017	***	0.003292	**	6.424e-05	***
1 x 18	1/18 x mixed hets	7.03	7.03	0	0	3	78.3	8.82	76.7	7.26	3	0.003767	**	0.003205	**	0.00886	**	0.0004561	***
Figure 6F: Fraction of heterozygous progeny
# Type III Analysis of Variance Table with Satterthwaite's method
# Sum Sq Mean Sq NumDF DenDF F value Pr(>F)
# Geno_code 0.045019 0.011255 4 38 1.759 0.1573
#	Simultaneous Tests for General Linear Hypotheses
#
#Multiple Comparisons of Means: Tukey Contrasts
#
#
#Fit: lmer(formula = Percent_nCy ~ Geno_code + (1 | BREP))
#
#Linear Hypotheses:
# Estimate Std. Error z value Pr(>|z|)
#B - A == 0 -0.0690492 0.0377073 -1.831 0.355
#C - A == 0 -0.0912292 0.0377073 -2.419 0.110
#D - A == 0 -0.0339414 0.0377073 -0.900 0.897
#E - A == 0 -0.0331508 0.0377073 -0.879 0.905
#C - B == 0 -0.0221800 0.0377073 -0.588 0.977
#D - B == 0 0.0351078 0.0377073 0.931 0.885
#E - B == 0 0.0358984 0.0377073 0.952 0.876
#D - C == 0 0.0572878 0.0377073 1.519 0.550
#E - C == 0 0.0580784 0.0377073 1.540 0.536
#E - D == 0 0.0007906 0.0377073 0.021 1.000
#(Adjusted p values reported -- single-step method)
Figure 6E: Fraction of progeny expressing given transgene
Summary Statistics
condition	count	mean	sd
Da >	3	0.549	0.0724
Da > Brat	3	0	0
Da > N933A	3	0.563	0.0214
Two-sample t-test (Da> vs Da>N933A)
t	-0.31622
df	4
p-value	0.7676

[truncated: 6 more sheets: RT-qPCR stats, luciferase stats, genotyping, oligonucleotides, DNA fragments, plasmids]
